# Supplementary material for: Determination of Microbial Maintenance in Acetogenesis and Methanogenesis by Experimental and Modeling Techniques
Source: Front Microbiol. 2019 Feb 8;10:166. doi: 10.3389/fmicb.2019.00166 (PMC6375858; doi:10.3389/fmicb.2019.00166)
Supplement: Supplementary file 1 [file Data_Sheet_1.zip]

Archive with 4 entries (3 files):
- Supplementary Materials/
- Supplementary Materials/Suppementary Materials B.xlsx
- Supplementary Materials/Supplementary Material  A.pdf
- Supplementary Materials/Supplementary Materials C.html
