# Supplementary material for: Determination of Microbial Maintenance in Acetogenesis and Methanogenesis by Experimental and Modeling Techniques
Source: Front Microbiol. 2019 Feb 8;10:166. doi: 10.3389/fmicb.2019.00166 (PMC6375858; doi:10.3389/fmicb.2019.00166)
Supplement: Supplementary file 1 [file Data_Sheet_1.zip › Supplementary Materials/Suppementary Materials B.xlsx]

## Sheet: abiotic data CSTR D0.18
																Acetic	Propionic	iso-butyric	n-butyric	iso-valeric	n-valeric	hexanoic
																acid	acid	acid	acid	acid	acid	acid
																1.07	1.51	1.82	1.82	2.04	2.04	2.2	gCOD/g
D = 0.18 d^-1
																GC Average									GC SEM
			gas production		gas composition normalized						NH4-N	NH4-N				Acetic	Propionic	iso-butyric	n-butyric	iso-valeric	n-valeric	hexanoic			Acetic	Propionic	iso-butyric	n-butyric	iso-valeric	n-valeric	hexanoic			theoretical methane production
duration of experiment	HRTs	date		pH	CH4	O2	CO2	H2	H2S	sum	average	SEM	CH4	VS (German oTS)		acid	acid	acid	acid	acid	acid	acid	sum	sum	acid	acid	acid	acid	acid	acid	acid	sum	sum	assuming complete substrate conversion
d			mlN/d		%	%	%	ppm	ppm	%	g/l		LN/d	average g/L	SEM	mg/l	mg/l	mg/l	mg/l	mg/l	mg/l	mg/l	mg/l	mgCOD/L										LN/d
0	0	2016-10-11	17577		60.8131	0.130586	39.0165	0	397.254	100	0.688333	0.0220479	10.6891	0.904667	0.0144261	9.53642	0	0	0	0	0	0	9.53642	10.204	0.108559	0	0	0	0	0	0	0.108559	0.116159	14.2036
1	0.181818	2016-10-12	13974.8	7.18	53.1645	0.20774	46.5705	87.7815	484.534	100			7.42963																					14.2036
2	0.363636	2016-10-13	13759.9	7.04	55.4077	0.178986	44.3409	0	723.922	100			7.62402																					14.2036
3	0.545455	2016-10-14	13394.3	7.06	56.703	0.154833	43.0558	0	863.15	100			7.59499																					14.2036
4	0.727273	2016-10-15	13638.5		58.7022	0.145875	41.0925	0	594.802	100			8.00612																					14.2036
5	0.909091	2016-10-16	14983.6		62.0197	0.139829	37.7816	0	588.839	100			9.29277																					14.2036
6	1.09091	2016-10-17	16125.2	7.22	64.4539	0.139682	35.3492	0	571.868	100			10.3933																					14.2036
7	1.27273	2016-10-18	17300.2	7.36	66.9391	0.126507	32.8794	0	549.809	100			11.5806	0.886667	0.00712585	290.143	875.864	4.72956	5.1543	23.3755	2.35199	0.370145	1201.99	1704.29	1.83661	8.21482	0.101537	0.0466401	0.281293	0.088087	0.014017	8.42354	12.5751	14.2036
8	1.45455	2016-10-19	15216.3	7.36	66.454	0.150075	33.3649	0	309.632	100			10.1118																					14.2036
9	1.63636	2016-10-20	15294.7	7.38	64.7339	0.15391	35.0711	0	411.57	100			9.90085																					14.2036
10	1.81818	2016-10-21	14121.6	7.38	64.5669	0.162118	35.2244	0	465.906	100			9.11785																					14.2036
11	2	2016-10-22	15225.7		63.1386	0.149388	36.702	0	100.127	100			9.6133																					14.2036
12	2.18182	2016-10-23	15354.3		62.4109	0.138454	37.4409	0	97.6881	100			9.58274																					14.2036
13	2.36364	2016-10-24	15080.9	7.34	61.9948	0.147466	37.8415	0	161.883	100			9.34935																					14.2036
14	2.54545	2016-10-25	12756.3	7.37	61.7553	0.156936	38.0845	0	32.1116	100			7.87771	0.936333	0.00371184																			14.2036
15	2.72727	2016-10-26	17470.2	7.36	60.8596	0.126584	39.0129	0	9.17689	100			10.6323																					14.2036
16	2.90909	2016-10-27	18495.3	7.31	61.6456	0.119835	38.228	0	66.1384	100			11.4016																					14.2036
17	3.09091	2016-10-28	15659.3	7.56	61.6318	0.123803	38.2413	0	30.5662	100			9.65111																					14.2036
18	3.27273	2016-10-29	19002.7		60.6283	0.12682	39.2449	0	0	100			11.521																					14.2036
19	3.45455	2016-10-30	19121.6		60.3483	0.11792	39.5338	0	0	100			11.5395																					14.2036
20	3.63636	2016-10-31	19378.4		61.5161	0.113757	38.3702	0	0	100			11.9208																					14.2036
21	3.81818	2016-11-01	19753.1	7.63	64.5366	0.107008	35.3556	0	7.75007	100			12.748			87.4038	14.2818	0.932998	1.81437	0	0	1.16335	105.596	122.647	3.40167	0.587045	0.0978891	0.298733	0	0	0.0459062	3.46654	3.79096	14.2036
22	4	2016-11-02	14236.5	7.59	62.7971	0.183695	37.0192	0	0	100			8.94009																					14.2036
23	4.18182	2016-11-03	14968.4	7.48	62.4731	0.151376	37.3752	0	3.00199	100			9.35121																					14.2036
24	4.36364	2016-11-04	16469.2	7.57	60.752	0.125088	39.1169	0	59.7273	100			10.0054																					14.2036
25	4.54545	2016-11-05	18937.5		59.8863	0.113931	39.9831	0	166.302	100			11.341																					14.2036
26	4.72727	2016-11-06	19310.4		60.9121	0.117989	38.9452	0	247.657	100			11.7624																					14.2036
27	4.90909	2016-11-07	18321.9	7.65	61.4015	0.121727	38.4471	0	296.968	100			11.2499																					14.2036
28	5.09091	2016-11-08	17084.4	7.4	62.399	0.134318	37.442	0	247.472	100			10.6605	0.861333	0.0234544	71.6212	12.0354	0.791447	0	1.62553	0	0	86.0736	99.5647	0.409222	0.315681	0.0830298	0	0.216375	0	0	0.566418	0.797888	14.2036
29	5.27273	2016-11-09	18773.8	7.55	59.3757	0.117153	40.5001	0	70.4202	100			11.1471																					14.2036
30	5.45455	2016-11-10	7002.24	7.54	63.0475	0.187113	36.7629	0	25.0658	100			4.41473																					14.2036
31	5.63636	2016-11-11	27812.1	7.54	62.2024	0.12883	37.6647	0	39.881	100			17.2998																					14.2036
32	5.81818	2016-11-12	18608.7		61.5554	0.127155	38.3038	0	136.984	100			11.4547																					14.2036
33	6	2016-11-13	19001.3		61.229	0.122568	38.6277	0	206.409	100			11.6343																					14.2036
34	6.18182	2016-11-14	19014.2	7.49	61.2104	0.122086	38.642	0	255.399	100			11.6387																					14.2036
35	6.36364	2016-11-15	19124.4	7.54	61.1891	0.119109	38.662	0	297.331	100			11.7021			206.321	73.5177	1.24527	2.01163	1.1758	0.866435	1.71628	286.854	345.645	5.10324	1.61339	0.0640705	0.0490918	0.0363071	0.05201	0.0506939	5.35343	5.98353	14.2036
36	6.54545	2016-11-16	19078.9		61.5445	0.115733	38.3148	0	249.767	100			11.742																					14.2036
37	6.72727	2016-11-17	18436	7.51	62.1114	0.126506	37.73	0	321.001	100			11.4508																					14.2036
38	6.90909	2016-11-18	18046.3	7.47	61.9162	0.123664	37.9286	0	315.24	100			11.1736																					14.2036
39	7.09091	2016-11-19	18863.5		62.2499	0.117852	37.6059	0	263.486	100			11.7425																					14.2036
40	7.27273	2016-11-20	22112.4		62.1231	0.117582	37.7347	0	246.311	100			13.7369																					14.2036
41	7.45455	2016-11-21	19918.7	7.44	59.1387	0.0960863	40.7435	0	216.796	100			11.7796																					14.2036
42	7.63636	2016-11-22	24641.4	7.48	59.7045	0.0912006	40.1938	0	104.278	100			14.712	0.963667	0.00688799	381.614	233.426	1.97032	2.32946	2.50195	0.749422	0.658016	623.249	776.706	0.238074	1.21564	0.117923	0.014194	0.063781	0.0128127	0.0517702	1.24719	1.87395	14.2036
43	7.81818	2016-11-23	24462.5	7.53	61.5332	0.0952984	38.3667	0	47.7326	100			15.0526																					14.2036
44	8	2016-11-24	21373.1	7.58	61.5795	0.094677	38.3109	0	148.758	100			13.1614																					14.2036
45	8.18182	2016-11-25	20847.9	7.54	61.8815	0.121183	37.9923	0	50.1639	100			12.901																					14.2036
46	8.36364	2016-11-26	21159.5		60.6523	0.116052	39.2192	0	124.306	100			12.8337																					14.2036
47	8.54545	2016-11-27	21440		60.4079	0.116026	39.4552	0	208.345	100			12.9515																					14.2036
48	8.72727	2016-11-28	20373.3	7.56	60.443	0.123463	39.4071	0	264.343	100			12.3142			123.144	50.5035	0.99288	1.35919	1.68572	0	0.647409	178.332	217.168	0.226129	0.046531	0.00760608	0.00646302	0.0491662	0	0.0182797	0.236961	0.27475	14.2036
49	8.90909	2016-11-29	21344.8	7.44	60.9236	0.114151	38.9523	0	99.4493	100			13.004																					14.2036
50	9.09091	2016-11-30	21601.6	7.49	61.4072	0.114797	38.4612	0	168.028	100			13.2649	0.958667	0.00622718	77.9883	35.6546	0.590408	8.14163	0.807837	0	0.747363	123.93	156.47	1.93176	0.606738	0.0181521	0.156605	0.0191538	0	0.00875148	2.03104	2.27948	14.2036
51	9.27273	2016-12-01	21197.2	7.35	61.104	0.116275	38.7738	0	59.2924	100			12.9523																					14.2036
52	9.45455	2016-12-02	20195.5	7.37	60.9451	0.11644	38.9323	0	61.1683	100			12.3082	0.999667	0.0191688	118.212	45.8223	0.774004	7.1647	0.926216	0	0.608773	173.508	213.355	0.774259	0.0988334	0.0221187	0.215045	0.0257741	0	0.0420224	0.811424	0.935267	14.2036
53	9.63636	2016-12-03	18412.1		61.3891	0.173392	38.4373	0	1.81051	100			11.303																					14.2036
54	9.81818	2016-12-04	20963		63.2898	0.114527	36.5941	0	16.0895	100			13.2674																					14.2036
55	10	2016-12-05	20773.7	7.55	63.9338	0.11489	35.9429	0	84.6884	100			13.2814	1.016	0.001	32.0303	11.7197	0	7.58743	0	0	0.697777	52.0352	67.3134	1.08995	0.265701	0	0.115424	0	0	0.0100677	1.12783	1.25128	14.2036
56	10.1818	2016-12-06	17723.5	7.39	62.6208	0.135164	37.2406	0	34.5045	100			11.0986																					14.2036
57	10.3636	2016-12-07	18163.2	7.35	64.4394	0.176764	35.3773	0	65.3774	100			11.7043	0.909	0.00655744	408.216	132.366	2.82945	9.73131	2.02591	1.11176	0.589983	556.87	667.223	0.191441	0.895384	0.174876	0.0574162	0.020099	0.0918707	0.00589412	0.93868	1.42096	14.2036
58	10.5455	2016-12-08	18758.3	7.39	62.9859	0.129867	36.8762	0	80.1342	100			11.8151																					14.2036
59	10.7273	2016-12-09	19614.6	7.57	65.164	0.170747	34.6495	0	157.528	100			12.7817	0.842667	0.0024037	138.179	66.1331	0.822012	5.58289	1.00625	0	0.489186	212.212	262.498	3.15866	0.75815	0.0490007	0.00676789	0.00674654	0	0.0040462	3.24876	3.56957	14.2036
60	10.9091	2016-12-10	20227		62.6869	0.129332	37.1673	0	165.117	100			12.6797																					14.2036
61	11.0909	2016-12-11	21205.6		62.4039	0.124571	37.4446	0	268.846	100			13.2332																					14.2036
62	11.2727	2016-12-12	21168.1	7.35	62.2599	0.123241	37.5827	0	341.881	100			13.1792																					14.2036
63	11.4545	2016-12-13			63.7263	0.123566	36.1101	0	399.778	100				0.860333	0.00484195	28.0649	4.86536	0	2.02267	0.772599	0	0.211094	35.9366	43.0979	0.77503	0.102556	0	0.059332	0.0211331	0	0.00641207	0.784345	0.851709	14.2036
64	11.6364	2016-12-14			63.4429	0.14494	36.3935	0	186.846	100																								14.2036
65	11.8182	2016-12-15	6.15424e+06	7.46	65.1323	0.128607	34.7175	0	216.11	100																								14.2036
66	12	2016-12-16	26958.1		63.996	0.126249	35.8514	0	263.705	100			17.2521																					14.2036
67	12.1818	2016-12-17	16016.6		63.7118	0.129621	36.1267	0	318.219	100			10.2045																					14.2036
68	12.3636	2016-12-18	22188.4		63.5011	0.125796	36.3328	0	403.268	100			14.0898																					14.2036
69	12.5455	2016-12-19	22501.5	7.45	63.0348	0.121877	36.7908	0	524.929	100			14.1838																					14.2036
70	12.7273	2016-12-20	20749.3	7.58	62.3923	0.118113	37.4201	0	694.32	100	0.595	0.005	12.946	0.905333	0.00783865	18.0288	3.28175	0	1.84179	0	0	0	23.1523	27.5983	0	0.0374814	0	0	0	0.0905303	0.00641207	0.0981922	0.193674	14.2036
													Median	0.907167		102.808								184.913
													Average	0.920361										336.699
													SD	0.0555097										456.045
													SEM	0.0320485										263.298

## Sheet: abiotic data CSTR D0.07
																Acetic	Propionic	iso-Butyric	n-Butyric	Iso-Valeric	n-Valeric	Hexanoic
																acid	acid	acid	säure	acid	acid	acid
																1.07	1.51	1.82	1.82	2.04	2.04	2.2	gCOD/g
D = 0.07 d^-1
																GC Mittelwert									GC SEM
			gas production		gas composition normalized						NH4-N	NH4-N				Acetic	Propionic	iso-butyric	n-butyric	iso-valeric	n-valeric	hexanoic				Acetic	Propionic	iso-butyric	n-butyric	iso-valeric	n-valeric	hexanoic			theoretical methane production
duration of experiment	HRTs	date		pH	CH4	O2	CO2	H2	H2S	sum	average	SEM	CH4	VS		acid	acid	acid	acid	acid	acid	acid	sum	sum	weekly average	acid	acid	acid	acid	acid	acid	acid	sum	sum	assuming complete substrate conversion
d			mlN/d		%	%	%	ppm	ppm	%	g/l		LN/d	average g/L	SEM	mg/l	mg/l	mg/l	mg/l	mg/l	mg/l	mg/l	mg/l	mgCOD/L									mg/L	mgCOD/L	LN/d
0	0	2016-10-11	95.7813		34.6471	4.46372	60.8889	2.89304	0	100	0.621667	0.00166667	0.0353843	0.883667	0.00440959	7.63401	0	0	0	0	0	0	7.63401	8.16839	0.16314	0	0	0	0	0	0	0.16314	0.16314	0.358907	5.58
1	0.0714286	2016-10-12	5982.37	7.52	41.6235	0.866938	57.5096	0	0	100			2.65754																						5.58
2	0.142857	2016-10-13	7623.85	7.46	63.6406	0.248651	36.1077	0	30.7949	100			5.16295																						5.58
3	0.214286	2016-10-14	8233.33	7.57	67.9494	0.154556	31.8899	0	61.1897	100			6.00456																						5.58
4	0.285714	2016-10-15	8120.89		68.7387	0.168488	31.0824	0	104.928	100			6.00687																						5.58
5	0.357143	2016-10-16	7781.85		69.2759	0.170711	30.5382	0	152.541	100			5.75165																						5.58
6	0.428571	2016-10-17	7881.52	7.4	69.3286	0.185779	30.4656	0	200.314	100			5.81346																						5.58
7	0.5	2016-10-18	7521.57	7.43	69.3467	0.167707	30.4627	0	229.032	100			5.57834	0.892667	0.0125477	18.5099	3.85843	0	0	0	0	1.97582	24.3442	29.9786	0.34878	0.108514	0	0	0	0	0.122394	0.479398	0.506535	1.09003	5.58
8	0.571429	2016-10-19	7387.53	7.42	69.1405	0.1908	30.6492	0	195.219	100			5.49731																						5.58
9	0.642857	2016-10-20	7843.41	7.42	69.4785	0.187843	30.3121	0	215.601	100			5.86225																						5.58
10	0.714286	2016-10-21	6899.51	7.41	69.9181	0.185272	29.8733	0	233.608	100			5.18002																						5.58
11	0.785714	2016-10-22	7381.52		69.6897	0.192383	30.0926	0	253.507	100			5.53491																						5.58
12	0.857143	2016-10-23	7257.71		69.7018	0.165431	30.1049	0	279.434	100			5.41917																						5.58
13	0.928571	2016-10-24	7265.3	7.39	69.5371	0.15731	30.2744	0	311.958	100			5.39956																						5.58
14	1	2016-10-25	6664.37	7.42	69.3953	0.181669	30.3899	0	331.535	100			4.92894	0.934667	0.00952774																				5.58
15	1.07143	2016-10-26	7235.17	7.42	69.4649	0.185509	30.322	0	275.668	100			5.31625																						5.58
16	1.14286	2016-10-27	7339.67		70.0111	0.183251	29.7818	0	238.622	100			5.42321																						5.58
17	1.21429	2016-10-28	6178.9		70.2411	0.200268	29.5382	0	204.647	100			4.57923																						5.58
18	1.28571	2016-10-29	7922.56		70.6657	0.180132	29.1408	0	133.274	100			5.89649																						5.58
19	1.35714	2016-10-30	7706.96		69.871	0.179239	29.9414	0	83.6474	100			5.67286																						5.58
20	1.42857	2016-10-31	7333.66		69.4666	0.162048	30.3667	0	46.5292	100			5.39284																						5.58
21	1.5	2016-11-01	7383.41	7.59	69.2207	0.164643	30.6127	0	19.1968	100			5.45435	0.934333	0.0183515	13.45	14.75	0	0	0	0	0	28.2	36.664	0.45	0.95	0	0	0	0	0	0.5	1.07355	1.49776	5.58
22	1.57143	2016-11-02	7301.7	7.67	68.7674	0.185431	31.0472	0	0	100			5.38916																						5.58
23	1.64286	2016-11-03	7350.92	7.56	69.4356	0.164645	30.3997	0	0	100			5.42829																						5.58
24	1.71429	2016-11-04	7583.16	7.61	67.9709	0.195815	31.8333	0	0	100			5.51109																						5.58
25	1.78571	2016-11-05	8287.71		65.2575	0.152083	34.5904	0	0	100			5.87077																						5.58
26	1.85714	2016-11-06	8516.66		63.3176	0.149251	36.5332	0	0	100			5.83458																						5.58
27	1.92857	2016-11-07	8442.2	7.59	62.6749	0.130493	37.1946	0	0	100			5.71933																						5.58
28	2	2016-11-08	7190.26	7.39	62.7202	0.193198	37.0866	0	0	100			4.86276			629.561	82.3683	4.47714	15.8676	1.40364	2.2335	1.69757	737.609	846.189	25.6497	0.10579	0.134023	0.157083	0.0331939	0.234256	0.0579911	24.9274	24.9297	54.8438	5.58
29	2.07143	2016-11-09	9224.24	7.55	61.8541	0.113251	38.0326	0	0	100			6.14723																						5.58
30	2.14286	2016-11-10	8208.11	7.48	61.9018	0.12988	37.9682	0	1.18962	100			5.49881																						5.58
31	2.21429	2016-11-11	8074.7	7.61	61.9613	0.154263	37.8827	0	17.8483	100			5.3595																						5.58
32	2.28571	2016-11-12	7366.67		62.6564	0.161603	37.178	0	40.3412	100			4.83503																						5.58
33	2.35714	2016-11-13	7479.53		62.8855	0.160354	36.9477	0	65.0285	100			4.90633																						5.58
34	2.42857	2016-11-14	7402.66	7.48	63.1103	0.151996	36.7285	0	92.4741	100			4.8583																						5.58
35	2.5	2016-11-15	6789.47	7.52	62.8879	0.14534	36.9555	0	113.048	100			4.51097	0.970333	0.002848	52.853	2.42985	0.700664	0	0	0	0	55.9835	61.497	2.33011	0.0131781	0.0127245	0	0	0	0	2.32966	2.32973	5.1253	5.58
36	2.57143	2016-11-16	8404.52		62.9678	0.164544	36.8607	0	69.3091	100			5.59967																						5.58
37	2.64286	2016-11-17	7902.31	7.47	63.1347	0.149727	36.7089	0	66.4852	100			5.34588																						5.58
38	2.71429	2016-11-18	8473.39	7.46	62.5826	0.131785	37.2766	0	90.2655	100			5.80177																						5.58
39	2.78571	2016-11-19	8629.67		62.1625	0.130035	37.6967	0	107.599	100			5.7652																						5.58
40	2.85714	2016-11-20	8862.65		62.1394	0.130848	37.7176	0	122.101	100			5.90406																						5.58
41	2.92857	2016-11-21	8841.38	7.47	61.6874	0.131006	38.168	0	135.432	100			5.84993																						5.58
42	3	2016-11-22	12480.2	7.4	60.7421	0.0556109	39.1872	0	150.354	100			8.15193	0.963	0.0195192	389.545	64.6433	11.2303	196.755	3.02917	0	2.91767	668.12	905.556	19.824	1.53813	0.479945	5.38919	0.0567763	0	0.22312	15.2131	16.2214	34.926	5.58
43	3.07143	2016-11-23	8117.38	7.51	59.7219	0.299204	39.9753	0	36.4348	100			5.17978																						5.58
44	3.14286	2016-11-24	10400.1	7.58	51.4839	0.0592146	48.4533	0	35.6919	100			5.69916																						5.58
45	3.21429	2016-11-25	9182.88	7.61	65.7042	0.185155	34.1065	0	41.936	100			6.3873																						5.58
46	3.28571	2016-11-26	9496.83		65.4086	0.120035	34.4635	0	78.6419	100			6.56048																						5.58
47	3.35714	2016-11-27	9852.81		63.6428	0.111021	36.235	0	111.804	100			6.65318																						5.58
48	3.42857	2016-11-28	9164.71	7.46	62.5672	0.118288	37.301	0	135.353	100			6.01923			21.4246	3.95043	0	0	0	0	0.519549	25.8946	30.0325	0.146669	0.127885	0	0	0	0	0.0193003	0.22339	0.258128	0.511669	5.58
49	3.5	2016-11-29	19265.3	7.09	41.9091	0.0377596	58.0342	0	189.089	100			8.42071																						5.58
50	3.57143	2016-11-30	12134.4	7.75	62.8348	0.0795366	37.0662	0	193.911	100			7.95404	0.988667	0.0123468	9.04773	179.472	0	0	0.36141	0	0.473041	189.354	282.462	0.194842	2.04385	0	0	0.36141	0	0.0219576	2.18846	3.01625	5.32894	5.58
51	3.64286	2016-12-01		7.66	73.2642	0.545384	26.1812	0	91.9323	100			0.538569																						5.58
52	3.71429	2016-12-02	7912.24	7.45	74.4346	0.134362	25.4292	0	18.7502	100			6.26106	0.91	0.00737111	1013.27	164.28	48.2843	505.351	6.29975	1.03894	16.0482	1754.58	2390.16	8.49014	0.977339	0.271748	3.08944	0.0381618	0.0230547	0.47772	5.61347	6.50499	13.6509	5.58
53	3.78571	2016-12-03	13176.9		59.5642	0.122234	40.3131	0	4.88522	100			8.21986																						5.58
54	3.85714	2016-12-04	10927.8		69.1294	0.0852388	30.7854	0	0	100			7.85717																						5.58
55	3.92857	2016-12-05	8252.21	7.39	70.3317	0.119752	29.5486	0	0	100			6.05503	0.997	0.0100167	12.8406	9.25301	0	0	0	0	0.536245	22.6298	28.8912	#DIV/0!	#DIV/0!	#DIV/0!	#DIV/0!	#DIV/0!	#DIV/0!	#DIV/0!	#DIV/0!	#DIV/0!	#DIV/0!	5.58
56	4	2016-12-06	8728.49	7.42	67.8664	0.165226	31.9684	0	0	100			6.16425																						5.58
57	4.07143	2016-12-07	8460.57	7.34	64.8908	0.128135	34.9811	0	0	100			5.68895	0.991333	0.00272845	50.0669	9.57126	0.519302	7.13343	0	0	0.740159	68.031	83.5805	2.7052	0.0701301	0.0477484	0.136061	0	0	0.0151088	2.97425	2.9786	6.54893	5.58
58	4.14286	2016-12-08	4842.39	7.37																															5.58
59	4.21429	2016-12-09	7340.74	7.57	63.5132	0.296897	36.1899	0	0	100			4.92427	0.900333	0.00811035	16.0176	4.21304	0	4.52281	0	0	0.504908	25.2584	32.8429	0.225232	0.022461	0	0.0129583	0	0	0.00196834	0.213761	0.215337	0.471495	5.58
60	4.28571	2016-12-10	8351.36		62.4705	0.134294	37.3952	0	0	100			5.49814																						5.58
61	4.35714	2016-12-11	8352.92		62.4599	0.148527	37.3916	0	0	100			5.57464																						5.58
62	4.42857	2016-12-12	8100.93	7.4	62.4526	0.128062	37.4194	0	0	100			5.36916																						5.58
63	4.5	2016-12-13			62.5427	0.146006	37.3113	0	0	100			5.1186	0.879667	0.0356339	14.6661	2.49344	0	1.89493	0	0	0.2086	19.2631	23.3656	0.121323	0.113792	0	0.103879	0	0	0.0063055	0.0983628	0.182906	0.31235	5.58
64	4.57143	2016-12-14			62.0277	0.148917	37.8234	0	0	100			4.83318																						5.58
65	4.64286	2016-12-15		7.37	61.7967	0.162898	38.0404	0	0	100																									5.58
66	4.71429	2016-12-16	7952.6		62.2487	0.126296	37.625	0	0	100			5.16719																						5.58
67	4.78571	2016-12-17			66.0715	0.397319	33.5312	0	0	100																									5.58
68	4.85714	2016-12-18	14047.4		63.6073	0.177685	36.215	0	0	100			9.29369																						5.58
69	4.92857	2016-12-19	8074.27	7.36	62.7805	0.160208	37.0593	0	0	100			5.30036																						5.58
70	5	2016-12-20	6051.34	7.51	63.0097	0.153144	36.8368	0	3.43332	100	0.558333	0.00666667	3.98922	0.917	0.00404145	12.9203	2.15077	0	1.66415	0	0	0	16.7353	20.1012	0.153535	0.057489	0	0.127464	0	0	0	0.22351	0.263645	0.547167	5.58
													Median	0.934333		17.2638								34.7534
													Average	0.93559										341.392
													SD	0.0423928										662.97
													SEM	0.0244755										382.766

## Sheet: 16S rRNA gene amplicon sequenc.
# Constructed from biom file	raw data							copy number corrected	copy number corrected	copy number corrected	copy number corrected
#OTU ID	D = 0.18 d-1 start	D = 0.07 d-1 start	D = 0.18 d-1 end	D = 0.07 d-1 end		16S copy number mean	std. deviation	D = 0.18 d-1 start	D = 0.07 d-1 start	D = 0.18 d-1 end	D = 0.07 d-1 end
k__Bacteria;Other;Other;Other;Other;Other	0.00394867	0.00298954	0.0258885	0.00618847		4.6	2.8	0.00571411	0.0042098	0.035903	0.00913671
k__Bacteria;p__Actinobacteria;c__Actinobacteria;o__Corynebacteriales;f__Corynebacteriaceae;g__Corynebacterium 1	0.00222113	0.002429	0.000877578	0.00168776		4.4	0.8	0.00307444	0.00327175	0.00116413	0.00238349
k__Bacteria;p__Actinobacteria;c__Actinobacteria;o__Corynebacteriales;f__Corynebacteriaceae;Other	0.000493583	0.00168161	0.000146263	0.000843882		4.4	0.8	0.000683209	0.00226506	0.000194022	0.00119174
k__Bacteria;p__Actinobacteria;c__Actinobacteria;o__Corynebacteriales;f__Nocardiaceae;g__Rhodococcus	0.000493583	0	0.000146263	0.000281294		4.2	0.5	0.000652154	0	0.000185203	0.000379191
k__Bacteria;p__Actinobacteria;c__Actinobacteria;o__Propionibacteriales;f__Propionibacteriaceae;g__Propionibacterium	0.000246792	0.000186846	0.000146263	0		3	0.8	0.000232912	0.000171595	0.000132288	0
k__Bacteria;p__Actinobacteria;c__Coriobacteriia;o__Coriobacteriales;f__Coriobacteriaceae;g__uncultured	0.000246792	0.00130792	0.00102384	0.000281294		2	0	0.000155275	0.000800778	0.000617344	0.000180567
k__Bacteria;p__Armatimonadetes;c__;o__;f__;g__	0.00345508	0.00429746	0.00424163	0.000562588		2	0	0.00217385	0.00263113	0.00255757	0.000361135
k__Bacteria;p__Atribacteria;c__Atribacteria Incertae Sedis;o__Unknown Order;f__Caldatribacteriaceae;g__	0.000740375	0.000373692	0.000438789	0.000281294		4.6	2.8	0.0010714	0.000526225	0.000608525	0.000415305
k__Bacteria;p__Bacteroidetes;c__Bacteroidia;o__Bacteroidales;f__Porphyromonadaceae;g__Petrimonas	0.00148075	0.00186846	0.00190142	0.00168776		2	0	0.000931648	0.00114397	0.0011465	0.0010834
k__Bacteria;p__Bacteroidetes;c__Bacteroidia;o__Bacteroidales;f__Rikenellaceae;g__Blvii28 wastewater-sludge group	0.00222113	0.00205531	0.0454878	0.00196906		2	0	0.00139747	0.00125837	0.0274277	0.00126397
k__Bacteria;p__Bacteroidetes;c__Bacteroidia;o__Bacteroidales;f__Rikenellaceae;g__Rikenellaceae RC9 gut group	0	0	0.000438789	0		2	0	0	0	0.000264576	0
k__Bacteria;p__Bacteroidetes;c__Bacteroidia;o__Bacteroidales;f__Rikenellaceae;g__vadinBC27 wastewater-sludge group	0.0160415	0.0173767	0.000877578	0.004782		2	0	0.0100929	0.0106389	0.000529152	0.00306964
k__Bacteria;p__Bacteroidetes;c__Bacteroidia;o__Bacteroidales;Other;Other	0.000493583	0.000747384	0.000438789	0		4.2	1.5	0.000652154	0.000960933	0.000555609	0
k__Bacteria;p__Bacteroidetes;c__Bacteroidia;o__Bacteroidia Incertae Sedis;f__Draconibacteriaceae;g__Mariniphaga	0.000246792	0.000560538	0.000292526	0		4.1	1.5	0.000318313	0.000703541	0.000361587	0
k__Bacteria;p__Bacteroidetes;c__Flavobacteriia;o__Flavobacteriales;f__NS9 Marine group;g__PHOS-HE28	0.000246792	0	0	0		3.6	2.1	0.000279494	0	0	0
k__Bacteria;p__Bacteroidetes;c__Sphingobacteriia;o__Sphingobacteriales;f__Chitinophagaceae;g__Hydrotalea	0	0	0.000438789	0		2.8	1.6	0	0	0.000370406	0
k__Bacteria;p__Bacteroidetes;c__Sphingobacteriia;o__Sphingobacteriales;f__Chitinophagaceae;g__Taibaiella	0.000246792	0.000186846	0	0		2.8	1.6	0.000217385	0.000160156	0	0
k__Bacteria;p__Bacteroidetes;c__Sphingobacteriia;o__Sphingobacteriales;f__Chitinophagaceae;g__uncultured	0.000493583	0.00093423	0	0		2.8	1.6	0.000434769	0.000800778	0	0
k__Bacteria;p__Bacteroidetes;c__Sphingobacteriia;o__Sphingobacteriales;f__ST-12K33;g__	0.00542942	0.0069133	0.0226708	0.0045007		5	1.7	0.00854011	0.0105817	0.0341744	0.00722269
k__Bacteria;p__Bacteroidetes;c__Sphingobacteriia;o__Sphingobacteriales;f__WCHB1-69;g__	0.000246792	0.00130792	0.000146263	0		5	1.7	0.000388187	0.00200194	0.00022048	0
k__Bacteria;p__Bacteroidetes;c__Sphingobacteriia;o__Sphingobacteriales;f__WCHB1-69;g__009E01	0.00320829	0.00355007	0	0.00196906		5	1.7	0.00504643	0.00543385	0	0.00315993
k__Bacteria;p__Bacteroidetes;c__Sphingobacteriia;o__Sphingobacteriales;f__WCHB1-69;g__G35_D8	0.0029615	0.00411061	0.0051192	0.00112518		5	1.7	0.00465824	0.00629183	0.0077168	0.00180567
k__Bacteria;p__Bacteroidetes;c__vadinHA17;o__vadinHA17;f__;g__	0.00123396	0.002429	0.00438789	0.00112518		3.7	1.9	0.00143629	0.00275124	0.00489465	0.0013362
k__Bacteria;p__Bacteroidetes;c__vadinHA17;o__vadinHA17;f__SHA-94;g__SHA-94	0.000987167	0.00112108	0.000292526	0.000562588		3.7	1.9	0.00114903	0.0012698	0.00032631	0.000668099
k__Bacteria;p__Bacteroidetes;c__vadinHA17;o__vadinHA17;f__WCHB1-53;g__TSI14	0	0.00130792	0.00351031	0.000281294		3.7	1.9	0	0.00148144	0.00391572	0.00033405
k__Bacteria;p__Bacteroidetes;c__vadinHA17;o__vadinHA17;Other;Other	0.000246792	0.000186846	0.000585052	0		3.7	1.9	0.000287258	0.000211634	0.000652621	0
k__Bacteria;p__Bacteroidetes;Other;Other;Other;Other	0.00345508	0.002429	0.00292526	0.000281294		3.7	1.9	0.00402161	0.00275124	0.0032631	0.00033405
k__Bacteria;p__Candidate division SR1;c__;o__;f__;g__	0.0214709	0.0369955	0.0345181	0.00646976		4.6	2.8	0.0310705	0.0520963	0.0478706	0.00955201
k__Bacteria;p__Candidate division WS6;c__;o__;f__;g__	0.00123396	0.000747384	0.00775194	0		4.6	2.8	0.00178566	0.00105245	0.0107506	0
k__Bacteria;p__Chlorobi;c__Chlorobia;o__Chlorobiales;f__OPB56;g__	0.000740375	0	0.000146263	0		1.8	0.6	0.000419242	0	7.93728e-05	0
k__Bacteria;p__Chloroflexi;c__Anaerolineae;o__Anaerolineales;f__Anaerolineaceae;g__Pelolinea	0.000246792	0.000373692	0.000438789	0.000562588		2	0	0.000155275	0.000228794	0.000264576	0.000361135
k__Bacteria;p__Chloroflexi;c__Anaerolineae;o__Anaerolineales;f__Anaerolineaceae;g__SJA-170	0	0.000373692	0.000292526	0.000843882		2	0	0	0.000228794	0.000176384	0.000541702
k__Bacteria;p__Chloroflexi;c__Anaerolineae;o__Anaerolineales;f__Anaerolineaceae;g__T78	0.000987167	0.00224215	0.00263273	0.000843882		2	0	0.000621099	0.00137276	0.00158746	0.000541702
k__Bacteria;p__Chloroflexi;c__Anaerolineae;o__Anaerolineales;f__Anaerolineaceae;g__uncultured	0.005923	0.00822123	0.00526547	0.00534459		2	0	0.00372659	0.00503346	0.00317491	0.00343078
k__Bacteria;p__Chloroflexi;Other;Other;Other;Other	0.000493583	0.00112108	0.000585052	0.000281294		1.4	0.6	0.000217385	0.000480467	0.000246938	0.000126397
k__Bacteria;p__Cloacimonetes;c__W27;o__;f__;g__	0.0483712	0.0326981	0.0152114	0.0241913		2	0	0.0304338	0.0200194	0.00917197	0.0155288
k__Bacteria;p__Cloacimonetes;c__W5;o__Unknown Order;f__Unknown Family;g__HAW-RM37	0.000740375	0.000747384	0.00146263	0		2	0	0.000465824	0.000457587	0.00088192	0
k__Bacteria;p__Cloacimonetes;Other;Other;Other;Other	0.00123396	0.000747384	0	0.00112518		2	0	0.000776373	0.000457587	0	0.000722269
k__Bacteria;p__Elusimicrobia;c__Elusimicrobia;o__Lineage I (Endomicrobia);f__;g__	0.00197433	0.00130792	0.00351031	0		1	0	0.000621099	0.000400389	0.0010583	0
k__Bacteria;p__Firmicutes;c__Clostridia;o__Clostridiales;f__Caldicoprobacteraceae;g__Caldicoprobacter	0.0394867	0.0386771	0.019453	0.00675105		7.9	3.3	0.0981336	0.0935366	0.0463317	0.0171178
k__Bacteria;p__Firmicutes;c__Clostridia;o__Clostridiales;f__Christensenellaceae;g__Christensenellaceae R-7 group	0.000246792	0	0.00102384	0.000562588		3	0	0.000232912	0	0.000926016	0.000541702
k__Bacteria;p__Firmicutes;c__Clostridia;o__Clostridiales;f__Clostridiaceae 1;g__Clostridium sensu stricto 7	0	0.000373692	0.000146263	0		9.5	2.4	0	0.00108677	0.000418912	0
k__Bacteria;p__Firmicutes;c__Clostridia;o__Clostridiales;f__Clostridiaceae 1;g__Proteiniclasticum	0.000740375	0	0	0		9.5	2.4	0.00221266	0	0	0
k__Bacteria;p__Firmicutes;c__Clostridia;o__Clostridiales;f__Clostridiales Incertae Sedis;g__Proteiniborus	0.000246792	0.000186846	0.000146263	0		3	0	0.000232912	0.000171595	0.000132288	0
k__Bacteria;p__Firmicutes;c__Clostridia;o__Clostridiales;f__Eubacteriaceae;g__Anaerofustis	0.000493583	0.000186846	0.000292526	0.000843882		5	0	0.000776373	0.000285992	0.00044096	0.00135426
k__Bacteria;p__Firmicutes;c__Clostridia;o__Clostridiales;f__Family XI;g__Sedimentibacter	0.019003	0.017003	0.00643557	0.0300985		2	0	0.0119562	0.0104101	0.00388045	0.0193207
k__Bacteria;p__Firmicutes;c__Clostridia;o__Clostridiales;f__Family XIII;g__Anaerovorax	0.000246792	0.000186846	0.000585052	0.000281294		2	0	0.000155275	0.000114397	0.000352768	0.000180567
k__Bacteria;p__Firmicutes;c__Clostridia;o__Clostridiales;f__Family XIII;g__Family XIII UCG-002	0.00246792	0.00205531	0.00263273	0.000281294		2	0	0.00155275	0.00125837	0.00158746	0.000180567
k__Bacteria;p__Firmicutes;c__Clostridia;o__Clostridiales;f__Family XIII;Other	0	0.000373692	0.000146263	0		2	0	0	0.000228794	8.8192e-05	0
k__Bacteria;p__Firmicutes;c__Clostridia;o__Clostridiales;f__Gracilibacteraceae;g__	0	0.000186846	0.00190142	0		7.9	3.3	0	0.000451868	0.00452866	0
k__Bacteria;p__Firmicutes;c__Clostridia;o__Clostridiales;f__Gracilibacteraceae;g__Lutispora	0.000246792	0.000373692	0.00131637	0.000281294		7.9	3.3	0.000613335	0.000903735	0.00313522	0.000713241
k__Bacteria;p__Firmicutes;c__Clostridia;o__Clostridiales;f__Gracilibacteraceae;Other	0.000493583	0.00093423	0.000585052	0.000843882		7.9	3.3	0.00122667	0.00225934	0.00139343	0.00213972
k__Bacteria;p__Firmicutes;c__Clostridia;o__Clostridiales;f__Peptococcaceae;g__Cryptanaerobacter	0.00493583	0.00467115	0.0387597	0.0225035		6.3	2.6	0.0097823	0.00900875	0.0736183	0.045503
k__Bacteria;p__Firmicutes;c__Clostridia;o__Clostridiales;f__Peptococcaceae;g__Dehalobacterium	0.000246792	0.00112108	0	0		6.3	2.6	0.000489115	0.0021621	0	0
k__Bacteria;p__Firmicutes;c__Clostridia;o__Clostridiales;f__Peptococcaceae;g__Desulfitibacter	0.000493583	0.000560538	0.000292526	0		6.3	2.6	0.00097823	0.00108105	0.000555609	0
k__Bacteria;p__Firmicutes;c__Clostridia;o__Clostridiales;f__Peptococcaceae;g__Desulfurispora	0	0	0.000146263	0.000281294		6.3	2.6	0	0	0.000277805	0.000568787
k__Bacteria;p__Firmicutes;c__Clostridia;o__Clostridiales;f__Peptococcaceae;g__Pelotomaculum	0.022458	0.0216741	0.00234021	0.0185654		6.3	2.6	0.0445095	0.0418006	0.00444488	0.03754
k__Bacteria;p__Firmicutes;c__Clostridia;o__Clostridiales;f__Peptococcaceae;g__uncultured	0.0103653	0.0140135	0.00833699	0.00281294		6.3	2.6	0.0205428	0.0270263	0.0158349	0.00568787
k__Bacteria;p__Firmicutes;c__Clostridia;o__Clostridiales;f__Peptococcaceae;Other	0	0	0.000877578	0		6.3	2.6	0	0	0.00166683	0
k__Bacteria;p__Firmicutes;c__Clostridia;o__Clostridiales;f__Ruminococcaceae;g__Fastidiosipila	0.000740375	0.000747384	0.00307152	0		3.8	1.4	0.000885066	0.000869416	0.00351886	0
k__Bacteria;p__Firmicutes;c__Clostridia;o__Clostridiales;f__Ruminococcaceae;g__Ruminiclostridium 1	0	0.000186846	0	0.000281294		3.8	1.4	0	0.000217354	0	0.000343078
k__Bacteria;p__Firmicutes;c__Clostridia;o__Clostridiales;f__Ruminococcaceae;g__uncultured	0.00148075	0.000373692	0.00409536	0.000281294		3.8	1.4	0.00177013	0.000434708	0.00469181	0.000343078
k__Bacteria;p__Firmicutes;c__Clostridia;o__Clostridiales;f__Ruminococcaceae;Other	0.00320829	0.00411061	0.0114085	0.0140647		3.8	1.4	0.00383528	0.00478179	0.0130701	0.0171539
k__Bacteria;p__Firmicutes;c__Clostridia;o__Clostridiales;f__Syntrophomonadaceae;g__Syntrophomonas	0.225321	0.19488	0.307884	0.461603		3	0	0.212649	0.178974	0.278466	0.444467
k__Bacteria;p__Firmicutes;c__Clostridia;o__Clostridiales;f__Syntrophomonadaceae;Other	0.00320829	0.00205531	0.00160889	0.00112518		2.5	0.5	0.00252321	0.00157296	0.00121264	0.000902837
k__Bacteria;p__Firmicutes;c__Clostridia;o__Clostridiales;Other;Other	0.0029615	0.00411061	0.00131637	0.00168776		7.9	3.3	0.00736002	0.00994109	0.00313522	0.00427945
k__Bacteria;p__Firmicutes;c__Clostridia;o__D8A-2;f__MRE50b23;g__MRE50b23	0.000740375	0.000560538	0.000731315	0.000843882		7	3.5	0.00163038	0.00120117	0.00154336	0.00189596
k__Bacteria;p__Firmicutes;c__Clostridia;o__Thermoanaerobacterales;f__Family III;g__Tepidanaerobacter	0.00148075	0.00298954	0.00219394	0.00168776		2	0	0.000931648	0.00183035	0.00132288	0.0010834
k__Bacteria;p__Firmicutes;c__Clostridia;o__Thermoanaerobacterales;f__SRB2;g__	0	0	0.000877578	0		3.1	1.2	0	0	0.000820185	0
k__Bacteria;p__Firmicutes;c__Clostridia;o__Thermoanaerobacterales;f__Thermoanaerobacteraceae;g__Gelria	0.0345508	0.0483931	0.0554337	0.0194093		2.9	1.3	0.0315208	0.0429617	0.0484659	0.0180658
k__Bacteria;p__Firmicutes;c__OPB54;o__;f__;g__	0.0029615	0.00280269	0.00482668	0		7	3	0.00652154	0.00600583	0.0101862	0
k__Bacteria;p__Firmicutes;c__OPB54;o__Hydrogenisporales;f__Hydrogenisporaceae;g__	0.00197433	0.00149477	0.000292526	0		7	3	0.00434769	0.00320311	0.000617344	0
k__Bacteria;p__Firmicutes;c__OPB54;o__Hydrogenisporales;f__MBA03;g__	0	0	0.0011701	0		7	3	0	0	0.00246938	0
k__Bacteria;p__Firmicutes;Other;Other;Other;Other	0.0029615	0.00317638	0.00190142	0.00112518		7	3	0.00652154	0.00680661	0.00401273	0.00252794
k__Bacteria;p__Hydrogenedentes;c__;o__;f__;g__	0	0.000186846	0.000438789	0.000281294		4.6	2.8	0	0.000263113	0.000608525	0.000415305
k__Bacteria;p__Lentisphaerae;c__BS5;o__BS5;f__063F12;Other	0	0.000186846	0.000292526	0		4.6	2.8	0	0.000263113	0.000405683	0
k__Bacteria;p__Lentisphaerae;c__Oligosphaeria;o__Oligosphaerales;f__Oligosphaeraceae;g__	0	0.000186846	0.000292526	0		4.6	2.8	0	0.000263113	0.000405683	0
k__Bacteria;p__Lentisphaerae;c__Oligosphaeria;o__Oligosphaerales;f__Oligosphaeraceae;g__Oligosphaera	0	0.000747384	0	0.000562588		4.6	2.8	0	0.00105245	0	0.00083061
k__Bacteria;p__Nitrospirae;c__Nitrospira;o__Nitrospirales;f__Nitrospiraceae;g__uncultured	0.00172754	0.004858	0.00526547	0.00112518		1.6	0.7	0.000869538	0.00237945	0.00253993	0.000577815
k__Bacteria;p__Parcubacteria;c__;o__;f__;g__	0.00197433	0.00298954	0.00585052	0.000281294		4.6	2.8	0.00285705	0.0042098	0.00811366	0.000415305
k__Bacteria;p__Planctomycetes;c__Planctomycetacia;o__Planctomycetales;f__Planctomycetaceae;Other	0.000246792	0	0.000146263	0		2	0.9	0.000155275	0	8.8192e-05	0
k__Bacteria;p__Proteobacteria;c__Alphaproteobacteria;o__Rhizobiales;f__Phyllobacteriaceae;g__Aquamicrobium	0.000740375	0.000747384	0.000731315	0		1.9	0.5	0.000442533	0.000434708	0.000418912	0
k__Bacteria;p__Proteobacteria;c__Alphaproteobacteria;o__Rhizobiales;f__Rhodobiaceae;g__Parvibaculum	0.000740375	0.000373692	0.000146263	0		1	0	0.000232912	0.000114397	4.4096e-05	0
k__Bacteria;p__Proteobacteria;c__Alphaproteobacteria;o__Rhodobacterales;f__Rhodobacteraceae;g__Paracocccus	0.00148075	0.00112108	0.000585052	0		3.1	1.2	0.00144405	0.00106389	0.00054679	0
k__Bacteria;p__Proteobacteria;c__Alphaproteobacteria;o__Rhodospirillales;f__Rhodospirillales Incertae Sedis;g__Reyranella	0	0	0.000438789	0		4.2	1.9	0	0	0.000555609	0
k__Bacteria;p__Proteobacteria;c__Betaproteobacteria;o__Burkholderiales;f__Comamonadaceae;g__Brachymonas	0.000493583	0.00186846	0.000731315	0		2.9	1.5	0.000450297	0.00165875	0.000639392	0
k__Bacteria;p__Proteobacteria;c__Betaproteobacteria;o__Burkholderiales;f__Comamonadaceae;g__Comamonas	0.00493583	0.00411061	0.00409536	0.000281294		4.8	2.4	0.00745318	0.00604015	0.0059265	0.000433362
k__Bacteria;p__Proteobacteria;c__Betaproteobacteria;o__Burkholderiales;f__Comamonadaceae;g__Hydrogenophaga	0.00222113	0.00298954	0.00336405	0.00225035		1.7	0.5	0.00118785	0.0015558	0.00172415	0.00122786
k__Bacteria;p__Proteobacteria;c__Betaproteobacteria;o__Burkholderiales;f__Comamonadaceae;Other	0	0	0.000292526	0.000562588		2.9	1.5	0	0	0.000255757	0.000523645
k__Bacteria;p__Proteobacteria;c__Betaproteobacteria;o__Rhodocyclales;f__Rhodocyclaceae;g__uncultured	0.00172754	0.00186846	0.00365657	0.00140647		3.6	1	0.00195646	0.00205914	0.00396864	0.00162511
k__Bacteria;p__Proteobacteria;c__Betaproteobacteria;o__Rhodocyclales;f__Rhodocyclaceae;Other	0.00246792	0.00186846	0.0011701	0.000843882		3.6	1	0.00279494	0.00205914	0.00126996	0.000975064
k__Bacteria;p__Proteobacteria;c__Deltaproteobacteria;o__Desulfovibrionales;f__Desulfovibrionaceae;g__Desulfovibrio	0.00715696	0.00747384	0.0147726	0.0101266		2.8	1.8	0.00630415	0.00640622	0.0124703	0.00910059
k__Bacteria;p__Proteobacteria;c__Deltaproteobacteria;o__Desulfuromonadales;Other;Other	0.00148075	0.00186846	0.00131637	0		2.7	0.8	0.00125772	0.00154436	0.00107153	0
k__Bacteria;p__Proteobacteria;c__Deltaproteobacteria;o__Syntrophobacterales;f__Syntrophaceae;g__Smithella	0.000740375	0	0.000292526	0.000843882		1	0	0.000232912	0	8.8192e-05	0.000270851
k__Bacteria;p__Proteobacteria;c__Deltaproteobacteria;o__Syntrophobacterales;f__Syntrophaceae;g__uncultured	0.00320829	0.002429	0	0.0045007		1	0	0.00100929	0.000743579	0	0.00144454
k__Bacteria;p__Proteobacteria;c__Deltaproteobacteria;o__Syntrophobacterales;f__Syntrophobacteraceae;g__Syntrophobacter	0.0347976	0.0263453	0.0324704	0.016315		1.3	0.4	0.0142309	0.0104845	0.0127261	0.00680739
k__Bacteria;p__Proteobacteria;c__Epsilonproteobacteria;o__Campylobacterales;f__Helicobacteraceae;g__Wolinella	0.000493583	0.00112108	0.00234021	0		3	0	0.000465824	0.00102957	0.00211661	0
k__Bacteria;p__Proteobacteria;c__Gammaproteobacteria;o__1013-28-CG33;f__;g__	0	0	0.000438789	0.000281294		6	2.4	0	0	0.000793728	0.000541702
k__Bacteria;p__Proteobacteria;c__Gammaproteobacteria;o__Alteromonadales;f__Colwelliaceae;g__Colwellia	0.000246792	0.00149477	0.00190142	0.00140647		4.8	1.5	0.000372659	0.00219642	0.00275159	0.00216681
k__Bacteria;p__Proteobacteria;c__Gammaproteobacteria;o__Alteromonadales;f__Pseudoalteromonadaceae;g__Pseudoalteromonas	0	0.000186846	0.000146263	0.000281294		7.8	2.5	0	0.000446148	0.000343949	0.000704213
k__Bacteria;p__Proteobacteria;c__Gammaproteobacteria;o__Enterobacteriales;f__Enterobacteriaceae;g__Proteus	0	0.000373692	0.000292526	0		7.8	2.6	0	0.000892295	0.000687897	0
k__Bacteria;p__Proteobacteria;c__Gammaproteobacteria;o__Pseudomonadales;f__Pseudomonadaceae;g__Pseudomonas	0.000246792	0.000560538	0.000292526	0		4.7	2.1	0.000364896	0.000806498	0.000414502	0
k__Bacteria;p__Proteobacteria;c__Gammaproteobacteria;o__Vibrionales;f__Vibrionaceae;g__Aliivibrio	0.000246792	0.000186846	0.000146263	0.000281294		10.3	2.4	0.000799665	0.000589144	0.000454189	0.000929922
k__Bacteria;p__Proteobacteria;c__Gammaproteobacteria;o__Vibrionales;f__Vibrionaceae;g__Vibrio	0.000246792	0	0.000438789	0		5.6	4	0.000434769	0	0.000740813	0
k__Bacteria;p__Proteobacteria;c__Gammaproteobacteria;o__Xanthomonadales;f__Xanthomonadaceae;g__Luteimonas	0.000246792	0	0.000438789	0.000281294		2.2	0.6	0.000170802	0	0.000291034	0.000198624
k__Bacteria;p__Proteobacteria;c__Gammaproteobacteria;o__Xanthomonadales;f__Xanthomonadaceae;g__Stenotrophomonas	0	0	0.000146263	0.000281294		3.7	0.6	0	0	0.000163155	0.00033405
k__Bacteria;p__Proteobacteria;c__Gammaproteobacteria;Other;Other;Other	0	0.000186846	0.000292526	0		6	2.4	0	0.000343191	0.000529152	0
k__Bacteria;p__SHA-109;c__;o__;f__;g__	0.00345508	0.00467115	0.0011701	0.00140647		4.6	2.8	0.00499984	0.00657782	0.00162273	0.00207652
k__Bacteria;p__Spirochaetae;c__Spirochaetes;o__Spirochaetales;f__Leptospiraceae;g__uncultured	0	0	0.000292526	0		2	0	0	0	0.000176384	0
k__Bacteria;p__Spirochaetae;c__Spirochaetes;o__Spirochaetales;f__PL-11B10;g__	0	0.000186846	0.000292526	0		1.6	0.9	0	9.15175e-05	0.000141107	0
k__Bacteria;p__Spirochaetae;c__Spirochaetes;o__Spirochaetales;f__Spirochaetaceae;g__Sphaerochaeta	0.000740375	0.00093423	0.00160889	0.000281294		3.7	0.5	0.000861774	0.00105817	0.00179471	0.00033405
k__Bacteria;p__Spirochaetae;c__Spirochaetes;o__Spirochaetales;f__Spirochaetaceae;g__uncultured	0.040227	0.044843	0.0606991	0.049789		2.5	0.8	0.0316372	0.0343191	0.0457496	0.0399505
k__Bacteria;p__Synergistetes;c__Synergistia;o__Synergistales;f__Synergistaceae;g__Aminivibrio	0.0140671	0.0166293	0.01448	0.00787623		3.2	1	0.0141611	0.0162901	0.0139696	0.00808942
k__Bacteria;p__Synergistetes;c__Synergistia;o__Synergistales;f__Synergistaceae;g__Aminobacterium	0.00320829	0.00373692	0.00234021	0		3	0	0.00302786	0.00343191	0.00211661	0
k__Bacteria;p__Synergistetes;c__Synergistia;o__Synergistales;f__Synergistaceae;g__Thermovirga	0.253455	0.26364	0.129004	0.236006		3	0	0.239201	0.242121	0.116678	0.227244
k__Bacteria;p__Synergistetes;c__Synergistia;o__Synergistales;f__Synergistaceae;g__uncultured	0	0.000186846	0.000731315	0.000562588		3.2	1	0	0.000183035	0.000705536	0.000577815
k__Bacteria;p__Synergistetes;c__Synergistia;o__Synergistales;f__Synergistaceae;Other	0.00246792	0.00224215	0.00190142	0.000843882		3.2	1	0.00248439	0.00219642	0.00183439	0.000866723
k__Bacteria;p__Tenericutes;c__Mollicutes;o__Acholeplasmatales;f__Acholeplasmataceae;g__Acholeplasma	0.000740375	0.000186846	0.00175516	0		2.1	0.5	0.000489115	0.000120117	0.00111122	0
k__Bacteria;p__Tenericutes;c__Mollicutes;o__NB1-n;f__RFN82;g__	0.00123396	0.00093423	0.00190142	0		1.5	0.6	0.00058228	0.000428988	0.000859872	0
k__Bacteria;p__Tenericutes;c__Mollicutes;o__NB1-n;Other;Other	0.000246792	0.000186846	0.000146263	0		1.5	0.6	0.000116456	8.57976e-05	6.6144e-05	0
k__Bacteria;p__Thermotogae;c__Thermotogae;o__Thermotogales;f__Thermotogaceae;g__Mesotoga	0.0940276	0.0803438	0.0236946	0.00646976		2	0	0.0591597	0.0491906	0.0142871	0.00415305
k__Bacteria;p__Verrucomicrobia;c__OPB35 soil group;o__;f__;g__	0	0.000560538	0.000292526	0.000281294		1.6	0.8	0	0.000274552	0.000141107	0.000144454

## Sheet: T-RFLP data
	BstNI						MwoI
		D=0.18 d-1	D=0.18 d-1	D=0.07 d-1	D=0.07 d-1			D=0.18 d-1	D=0.18 d-1	D=0.18 d-1	D=0.18 d-1	D=0.18 d-1	D=0.18 d-1	D=0.18 d-1	D=0.07 d-1	D=0.07 d-1	D=0.07 d-1	D=0.07 d-1	D=0.07 d-1	D=0.07 d-1	D=0.07 d-1
	Time [d]	57	63	57	63		Time [d]	0	7	35	48	57	63	70	0	7	35	48	57	63	70
	T-RF length						T-RF length
	52.1631	0	0	0	0		62.515	0	0	0	0	0	0.0105198	0	0	0	0	0	0	0	0.0129113
	56.2885	0.0775759	0.0329117	0	0		94.1344	0.0135473	0.0140339	0	0.0421426	0	0	0	0	0.065979	0.0374251	0.0133147	0	0	0
	62.6034	0	0.00721154	0.00961547	0		104.86	0.0208301	0.0155517	0.0126684	0.0252068	0.0164212	0.0109646	0.0206408	0.0182226	0.0314342	0.0212575	0.0153359	0.0204194	0.0222499	0.0165408
	63.9	0	0	0	0.0105551		108.15	0.0126915	0.029282	0.0227567	0	0	0	0	0	0	0	0.0211028	0	0	0
	93.4942	0.382888	0.400353	0.441682	0.695171		112.135	0.256337	0.237268	0.22896	0.253742	0.32074	0.347097	0.260808	0.366683	0.328422	0.188323	0.279297	0.39153	0.54159	0.594556
	101.425	0	0	0	0		155.816	0.0140351	0.0238646	0.0109484	0.0383025	0	0	0	0	0.0663065	0.0372754	0.0214279	0	0	0
	119.145	0.00676422	0.00668721	0.0135642	0		160	0	0	0	0	0	0	0.0957588	0	0	0	0	0	0	0
	128.652	0.252904	0.241804	0.371298	0.26658		169.057	0.0167908	0.043526	0.0405581	0.0241237	0	0	0	0	0.0196464	0.0281437	0.0291736	0	0	0
	162.772	0.00800663	0.00796173	0.00906679	0.0125588		172.005	0.494275	0.574034	0.495857	0.468984	0.302366	0.281253	0.370219	0.367682	0.464637	0.301946	0.606284	0.440812	0.301746	0.262437
	171.522	0.00636665	0.00618708	0.00785248	0		211.67	0.120488	0.0201985	0.136895	0.0988578	0.102262	0.0441808	0.0311557	0.0301865	0	0	0	0	0	0
	339.716	0.015831	0.0168995	0.0164965	0		232.04	0	0	0	0	0	0	0.0126052	0	0	0	0	0	0	0
	343.53	0.104942	0.138092	0.00706094	0		287.149	0	0	0	0	0	0.0118208	0	0.0159775	0	0	0	0.0171523	0.0217096	0.0249359
	353.48	0	0	0	0		291.688	0.0510056	0.0422417	0.0513563	0.0486412	0.114569	0.147065	0.180281	0.066478	0.0235756	0	0.0140638	0	0	0
	412.628	0.0213142	0.0217556	0.0302856	0		354.02	0	0	0	0	0	0	0	0	0	0.385629	0	0	0	0
	466.513	0.0433738	0.04239	0.0529526	0.00742437		438.27625 + 439	0	0	0	0	0.015763	0.0172475	0.0156316	0.0204985	0	0	0	0.0218535	0.0156692	0
	468.71	0	0	0	0		456.01	0	0	0	0	0	0	0	0	0	0	0	0	0	0.0201704
	482.58	0	0	0	0		458.076	0	0	0	0	0.0194908	0.0226853	0	0.0338003	0	0	0	0.0285492	0.0360903	0.013216
	486.552	0.0591938	0.0522877	0.0401259	0.00771061		459.36	0	0	0	0	0.0136736	0	0.0129005	0	0	0	0	0	0	0
	488.053						463.725	0	0	0	0	0.0272614	0.0415786	0	0.0308632	0	0	0	0.0336208	0.0180521	0.0121216
	490.13	0	0	0	0		483.39	0	0	0	0	0	0	0	0	0	0	0	0	0	0.0269585
	492.45	0.0208393	0.0254582	0	0		486.634	0	0	0	0	0.0541507	0.0487512	0	0.0496086	0	0	0	0.0460624	0.0428928	0.0161529
							492.515	0	0	0	0	0.0133016	0.0168361	0	0	0	0	0	0	0	0
